# Supplementary material for: Transcription Factors STAT3 and MYC Are Key Players of Human Platelet Lysate-Induced Cell Proliferation
Source: Int J Mol Sci. 2022 Dec 13;23(24):15782. doi: 10.3390/ijms232415782 (PMC9781157; doi:10.3390/ijms232415782)
Supplement: Supplementary file 1 [file ijms-23-15782-s001.zip]

Archive with 7 entries (5 files):
- ijms-2054186-supplementary/
- ijms-2054186-supplementary/Supplementary_material/
- ijms-2054186-supplementary/Supplementary_material/Supplementary_table_S1.docx
- ijms-2054186-supplementary/Supplementary_material/Supplementary_table_S2.docx
- ijms-2054186-supplementary/Supplementary_material/Supplementary_table_S3.docx
- ijms-2054186-supplementary/Supplementary_material/Supplementary_table_S4.docx
- ijms-2054186-supplementary/Supplementary_material/Supplementary_table_S5.docx
